# Supplementary material for: Prolonged Outbreak of Multidrug-Resistant Shigella sonnei Harboring blaCTX-M-27 in Victoria, Australia
Source: Antimicrob Agents Chemother. 2020 Nov 17;64(12):e01518-20. doi: 10.1128/AAC.01518-20 (PMC7674062; doi:10.1128/AAC.01518-20)
Supplement: Supplemental file 1 [file AAC.01518-20-sd001.xlsx]

## Sheet: Supplementary Table 1
Supplementary Table 1: Summary of ESBL isolates included in this study
Isolate	Study	ESBL	Quinolone	Macrolide, lincosamide and/or streptogramin resistance	Sulfonamide	Trimethoprim	Number of QRDR point mutations
AUSMDU00025310	Willamson et al 2019	blaCTX-M-14	0	erm(B)*,mph(A)	sul2,sul1	dfrA1*,dfrA17	3
AUSMDU00027768	Willamson et al 2019	blaCTX-M-15	qnrS1	0	sul2	dfrA1	0
AUSMDU00027777	Willamson et al 2019	blaCTX-M-14	0	erm(B)*,mph(A)	sul2,sul1	dfrA1*,dfrA17	3
AUSMDU00028447	Willamson et al 2019	blaCTX-M-14	0	erm(B)*,mph(A)	sul2,sul1	dfrA1*,dfrA17	3
AUSMDU00028554	Willamson et al 2019	blaCTX-M-15	qnrS1	erm(B)*,mph(A)	0	dfrA1*	3
AUSMDU00029307	Willamson et al 2019	blaCTX-M-27	0	0	sul2	dfrA1*	3
AUSMDU00029718	Willamson et al 2019	blaCTX-M-15	qnrS1	0	sul2	dfrA1	1
AUSMDU00031534	This Study	blaCTX-M-15	qnrS1	0	0	dfrA1	0
AUSMDU00032220	This Study	blaCTX-M-15	qnrS1	mph(A)	sul2,sul1	dfrA17,dfrA1	1
AUSMDU00032223	This Study	blaCTX-M-15	qnrS1	mph(A)	sul2,sul1	dfrA17,dfrA1	1
AUSMDU00033923	This Study	blaCTX-M-14	0	mph(A)	sul2	dfrA1	1
AUSMDU00045732	This Study	blaCTX-M-27	0	erm(B)*,mph(A)	sul2	dfrA1	1
AUSMDU00036678	This Study	blaCTX-M-15	qnrS1	0	sul2	dfrA1	0
AUSMDU00036658	This Study	blaCTX-M-15	qnrS1	0	sul2	dfrA1	0
AUSMDU00036863	This Study	blaCTX-M-15	qnrS1	0	sul2	dfrA1	0
AUSMDU00036803	This Study	blaCTX-M-27	0	erm(B)*,mph(A)	sul2	dfrA1	1
AUSMDU00037338	This Study	blaCTX-M-27	0	erm(B)*,mph(A)	sul2	dfrA1	1
AUSMDU00038234	This Study	blaCTX-M-27	0	erm(B)*,mph(A)	sul2	dfrA1	1
AUSMDU00038229	This Study	blaCTX-M-27	0	erm(B)*,mph(A)	sul2	dfrA1	1
AUSMDU00038442	This Study	blaCTX-M-27	0	erm(B)*,mph(A)	sul2	dfrA1	1
AUSMDU00038601	This Study	blaCTX-M-27	0	erm(B)*,mph(A)	sul2	dfrA1	1
AUSMDU00038533	This Study	blaCTX-M-27	0	erm(B)*,mph(A)	sul2	dfrA1	1
AUSMDU00038670	This Study	blaCTX-M-27	0	erm(B)*,mph(A)	sul2	dfrA1	1
AUSMDU00038900	This Study	blaCTX-M-15	qnrS1	mph(A)	sul2,sul1	dfrA1*,dfrA17	3
AUSMDU00039582	This Study	blaCTX-M-15	qnrS1	0	sul2	dfrA1	0
AUSMDU00039565	This Study	blaCTX-M-27	0	erm(B)*,mph(A)	sul2	dfrA1	1
AUSMDU00039767	This Study	blaCTX-M-27	0	erm(B)*,mph(A)	sul2	dfrA1	1
AUSMDU00039816	This Study	blaCTX-M-27	0	erm(B)*,mph(A)	sul2	dfrA1	1
AUSMDU00040122	This Study	blaCTX-M-15	qnrS1	0	sul2	dfrA1	0
AUSMDU00040118	This Study	blaCTX-M-27	0	erm(B)*,mph(A)	sul2	dfrA1	1
AUSMDU00040120	This Study	blaCTX-M-27	0	erm(B)*,mph(A)	sul2	dfrA1	1
AUSMDU00040370	This Study	blaCTX-M-27	0	erm(B)*,mph(A)	sul2	dfrA1	1
AUSMDU00040564	This Study	blaCTX-M-27	qnrB19	erm(B)*,mph(A)	sul2,sul1	dfrA17	3
AUSMDU00040532	This Study	blaCTX-M-27	qnrB19	erm(B)*,mph(A)	sul2,sul1	dfrA1*,dfrA17	3
AUSMDU00040533	This Study	blaCTX-M-27	0	erm(B)*,mph(A)	sul2	dfrA1	1
AUSMDU00040740	This Study	blaCTX-M-27	0	erm(B)*,mph(A)	sul2	dfrA1	1
AUSMDU00040861	This Study	blaCTX-M-27	0	erm(B)*,mph(A)	sul2	dfrA1	1
AUSMDU00041579	This Study	blaCTX-M-27	0	erm(B)*,mph(A)	sul2	dfrA1	1
AUSMDU00041484	This Study	blaCTX-M-27	0	erm(B)*,mph(A)	sul2	dfrA1	1
AUSMDU00041708	This Study	blaCTX-M-27	0	0	sul2	dfrA1	1
AUSMDU00041672	This Study	blaCTX-M-27	0	erm(B)*,mph(A)	sul2	dfrA1	1
AUSMDU00042165	This Study	blaCTX-M-27	0	erm(B)*,mph(A)	sul2	dfrA1	1
AUSMDU00044314	This Study	blaCTX-M-27	0	erm(B)*,mph(A)	sul2	dfrA1	1
AUSMDU00042209	This Study	blaCTX-M-27	0	erm(B)*,mph(A)	sul2	dfrA1	1
AUSMDU00042640	This Study	blaCTX-M-27	0	erm(B)*,mph(A)	sul2	dfrA1	1
AUSMDU00042570	This Study	blaCTX-M-27	0	erm(B)*,mph(A)	sul2	dfrA1	1
AUSMDU00042568	This Study	blaCTX-M-27	0	erm(B)*,mph(A)	sul2	dfrA1	1
AUSMDU00044076	This Study	blaCTX-M-27	0	erm(B)*,mph(A)	sul2	dfrA1	1
AUSMDU00043747	This Study	blaCTX-M-27	0	erm(B)*,mph(A)	sul2	dfrA1	1
AUSMDU00044165	This Study	blaCTX-M-27	0	erm(B)*,mph(A)	sul2	dfrA1	1
AUSMDU00044109	This Study	blaCTX-M-27	0	erm(B)*,mph(A)	sul2	dfrA1	1
AUSMDU00044248	This Study	blaCTX-M-27	0	erm(B)*,mph(A)	sul2	dfrA1	1
AUSMDU00044818	This Study	blaCTX-M-27	0	mph(A),erm(B)*	sul2	dfrA1	1
AUSMDU00044805	This Study	blaCTX-M-27	0	mph(A),erm(B)*	sul2	dfrA1	1
References
Williamson DA, Ingle DJ, Howden BP. 2019. Extensively Drug-Resistant Shigellosis in Australia among Men Who Have Sex with Men. N Engl J Med 381: 2477–2479
